# Supplementary material for: Gold Nanoparticle-Based Microfluidic Chips for Capture and Detection of Circulating Tumor Cells
Source: Biosensors (Basel). 2023 Jul 4;13(7):706. doi: 10.3390/bios13070706 (PMC10377447; doi:10.3390/bios13070706)
Supplement: Supplementary file 1 [file biosensors-13-00706-s001.zip]

Archive with 1 entries (1 files):
- biosensors-2392264-supplementary.pdf
